# Supplementary material for: Trbp inhibits cardiac fibrosis through TGF-β pathway-mediated cross-talk between cardiomyocytes and fibroblasts
Source: Clin Sci (Lond). 2025 Mar 11;139(5):325–38. doi: 10.1042/CS20242397 (PMC12203991; doi:10.1042/CS20242397)
Supplement: Online Supplemental Table 4 [file CS-139-05-CS20242397-s003.xlsx]

## Sheet: Figure 1
Figure 1C
Fiborsis areas %	Trbo-CKOfl/fl-MCM
TAM TAC	24.8401	15.5453	20.5132	20.1406
Corn-oil TAC	8.29823	11.305	6.51468	11.3854
TAM SHAM	6.14799	6.2019	3.87359	6.75763	2.72099
Corn-oil SHAM	3.8234	2.73502	6.13146	4.07404
Figure 1D
EF %	TAM TAC										Corn-oil TAC							TAM SHAM						Corn-oil SHAM
1W	62.1708	75.8066	61.6832	46.6597	44.9755	50.078	56.488	65.8609	62.3453	36.3154	75.2926	79.1511	69.0524	74.1508	72.0648	64.0853	49.1008	75.5366	73.2615	74.013	80.943	74.6241	74.7135	76.441	76.9491	77.7298	79.0551	76.0848
2W	34.7126	41.0536	58.5419	66.3314	67.9796	58.1688	43.4869	69.9798	67.3799	69.7268	61.5999	71.2278	65.6285	77.2957	65.2898	62.7263	51.2939	75.3913	59.7055	77.588	76.7359	77.9137	77.5854	79.9157	76.236	74.6094	72.5343	77.3251
3W	53.9166	63.5638	54.9806	57.6453	37.3285	45.6256	63.988	62.1818	59.5826	31.9637	77.9149	47.615	72.7685	68.4193	57.1753	60.8726		66.8802	73.9503	75.5812	72.9537	74.345	70.9826	75.3441	75.0353	80.0518	77.5743	74.7568
4W	51.1643	45.805	51.7472	61.8019	34.0498	42.1735	61.807	58.1127	54.4252	38.1058	68.4146	66.8825	56.8152	72.6355	57.2179	57.0847		73.0599	72.7269	68.5296	73.1116	72.6155	73.2573	76.349	76.3695	75.4763	77.8179	76.4053
5W	56.4964	41.8006	50.8725	52.7103	43.2018	36.9406	52.0407	50.6827	55.8355		62.2078	67.4893	56.1113	59.5364	52.554	52.4152		69.2625	74.3325	72.5566	71.9504	74.0174	71.1775	77.1943	77.5864	76.4904	77.0396	76.179
6W	47.1056	52.9777	39.5738	49.8982	45.1082	29.1548	49.7876	47.9255	50.7635		61.687	54.6904	56.249	56.1386	52.2155	49.1079		72.719	70.2256	69.3439	72.2768	73.9885	68.1034	76.7153	77.165	78.021	76.9846	76.1651
7W	45.9648	48.647	39.7863	40.2031	40.6591	22.9019	45.3365	41.2856	44.657		60.0319	53.7805	49.4184	55.3703	49.3248	48.1602		70.4595	69.405	72.3649	74.669	72.3782	67.8233	77.6137	77.011	76.0346	76.2759	77.0952
8W	38.2615	45.3608	37.4636	42.4627	29.4385						45.2809	55.7644	47.8434	55.4853				67.8363	71.7017	73.8497	70.6213	73.2572	70.8666	75.78	77.3432	76.6806	76.5556	76.4822
Figure 1E
FS %	TAM TAC										Corn-oil TAC							TAM SHAM						Corn-oil SHAM
1W	22.9232	22.0168	24.7839	28.8842	35.3406	32.6884	32.6409	43.8556	32.4222	16.9952	42.9167	46.9188	37.8139	42.1052	40.2707	34.0401	24.2718	43.5804	41.5635	42.0904	48.6538	42.6136	42.8571	44.2029	44.7812	45.328	46.8864	43.9548
2W	30.3843	35.7692	37.0155	29.8561	16.4341	19.8556	21.1268	38.6047	36.6448	38.5281	32.4061	39.779	35.2774	45.057	35.034	33.0732	25.8523	43.2433	31.2336	45.2693	44.3609	45.7646	45.4842	47.5294	44.1796	42.6322	40.8482	45.0925
3W	27.2038	33.8875	27.867	29.572	17.9144	22.4758	34.2593	33.0181	30.9195	14.9425	42.8	23.6166	41.0364	37.6196	29.36	31.7852		36.4121	42.1341	43.5506	41.0557	42.3516	39.5218	43.1641	42.8781	47.8976	45.2794	42.7143
4W	25.4649	22.4102	25.7971	32.5435	16.0194	20.6081	32.7257	30.1691	27.5766	18.2039	37.6736	36.5656	29.3431	40.9594	29.4691	29.3759		41.3462	41.0065	37.7458	41.3013	40.8397	41.4184	44.0191	44.3439	43.2392	45.4942	44.2453
5W	29.1152	20.0546	25.3069	26.3849	21.078	17.561	26.2436	25.3067	28.699		33.0795	36.8841	28.7269	30.9524	26.4418	26.4267		38.2246	42.42	40.8582	40.3864	42.1418	39.6915	44.878	45.3155	44.3052	44.7324	44.1402
6W	22.9673	26.8057	18.8762	24.7807	22.0812	13.474	25	23.7024	25.4499		32.7291	27.9009	28.9406	28.8832	26.2973	24.4744		40.9314	38.8952	38.3489	40.6624	42.115	37.2807	44.5689	44.9489	45.6675	44.6908	44.1266
7W	22.3343	24.1702	19.0476	19.1766	19.6343	10.4566	22.3285	19.9758	21.8058		31.4324	27.4093	24.6122	28.4653	24.586	23.913		39.0625	38.4071	40.7063	42.7523	40.678	36.9472	45.2799	44.8431	43.8137	44.0407	45.0271
8W	18.1579	22	17.8218	20.5584	13.6986						22.1942	28.7356	23.7817	28.4694				36.9668	40.1662	42.033	39.1555	41.4313	39.6325	43.7756	45.0098	44.4656	44.4445	44.1997
Figure 1F
LVMS (mg)	TAM TAC										Corn-oil TAC							TAM SHAM						Corn-oil SHAM
1W	96.043	99.0898	81.6921	78.9313	80.8168	70.5353	71.9381	89.6273	79.8564	98.3317	65.9038	82.5	74.0877	77.8947	68.9387	69.7279	85.6294	78.1607	85.855	77.545	71.5283	72.8848	72.6176	70.8606	68.3163	64.8723	76.0705	76.9935
2W	120.812	80.2461	78.0234	81.0832	92.3392	97.1152	90.8724	92.9449	75.9188	93.8473	79.5379	91.341	78.3756	90.9072	80.5652	77.2337	120.247	69.3479	70.9382	73.1934	64.1858	75.2139	83.5554	64.687	79.571	67.5394	71.8928	81.5102
3W	122.737	100.26	96.2464	110.663	153.195	134.196	94.8243	100.909	91.4321	118.727	89.5893	113.19	104.248	117.023	90.6407	85.1848		81.4884	82.0529	79.5215	73.624	75.6578	77.0409	68.8927	73.144	85.8786	71.7418	75.7888
4W	109.684	122.224	99.7475	108.408	117.072	146.958	106.751	104.879	93.2132	151.254	111.447	102.298	119.174	98.2678	104.589	95.2914		82.2244	76.6508	83.842	73.9555	77.3684	82.2365	70.156	82.3652	68.7849	68.6973	78.575
5W	126.522	122.759	123.381	110.291	133.209	154.917	108.561	114.382	123.667		114.478	111.288	101.543	98.1052	105.494	112.906		78.4023	77.643	76.5341	76.1927	77.0621	79.2524	72.2797	74.8721	79.0277	71.0804	80.934
6W	124.557	122.801	141.119	129.804	134.471	158.101	142.926	123.939	119.927		114.673	114.2	112.236	123.324	112.222	125.691		75.3018	78.5934	84.2639	82.9558	77.2357	81.508	80.7741	78.0779	73.6569	69.1179	80.2921
7W	120.522	134.137	137.49	136.434	133.209	189.158	138.351	152.522	130.081		110.299	119.621	112.287	118.136	137.955	131.408		75.4703	84.4458	81.6924	77.7077	76.6497	79.0502	72.2566	78.9405	74.5178	69.8786	85.9219
8W	156.352	128.123	157.571	147.59	181.102						125.006	122.246	134.31	119.6				80.7538	83.1567	78.295	72.1921	77.2001	87.1979	83.9918	71.2455	73.3148	77.4702	74.1304
Figure 1G
VW/TL	Trbo-CKOfl/fl-MCM
TAM TAC	10.0614	8.80062	9.00721	9.36627	12.2915	11.6842	10.09	12.6167	11.8789
Corn-oil TAC	9.10526	9.4196	8.81905	9.26	8.24445	9.85789
TAM SHAM	6.63684	6.48421	6.87368	7.03158	6.91053	6.5579
Corn-oil SHAM	6.94737	7.2	6.76316	8.18421	6.52632
Figure 1H
Relative gene expression	TAM TAC							Corn-oil TAC						TAM SHAM					Corn-oil SHAM
ANP	25.8069	17.0176	24.4838	26.6766	21.2359	6.52699	5.14134	6.01086	8.64721	1.12739	2.62575	2.66841	3.76111	1.30346	1.53177	2.25829	1.94269	1.5795	1.4672	0.63797	1.27096	1.29911	0.647043
BNP	9.16906	5.65029	7.35581	10.1243				1.75212	1.85131	1.52308				0.650805	0.747088	0.816316	1.70416	0.584357	1.40185	0.970165	0.756526	0.971914

## Sheet: Figure 2
Figure 2A
Relative gene expression	TAM TAC						Corn-oil TAC							TAM SHAM					Corn-oil SHAM
Myl9	8.13232	4.30253	5.26705	11.3934			0.722092	0.798077	0.89274	0.749212				1.37563	3.95344	3.10437	4.97815	3.60995	1.44768	0.727425	0.757509	1.25358
Tpm2	17.687	17.3524	10.7219	11.4113			0.926175	0.821814	1.37092	1.27759				1.92696	5.50034	6.70948	5.84788	3.20624	0.970014	0.6753	0.526548	2.89927
Figure 2B
Relative gene expression	TAM TAC						Corn-oil TAC							TAM SHAM					Corn-oil SHAM
Myl3	0.258091	0.224565	0.2128	0.202564			1.20807	1.07807	1.58994	0.852583				0.600162	0.279633	0.329062	0.437774	0.33625	1.40425	0.734854	0.861339	1.12507
Tnnc1	0.560881	0.410253	0.548194	0.611338			1.40029	1.47694	1.96959	1.03741				0.575518	0.211811	0.262374	0.357691	0.27262	1.32987	0.862488	0.786748	1.10816
Myh7b	0.0949292	0.133987	0.145603	0.199582	0.0439596	0.224087	1.04392	1.14068	1.11962	1.30007	1.51728	0.982298		0.846466	0.21536	0.228873	0.218032	0.232227	1.44545	0.966807	0.923342	0.863882	0.897099
Figure 2D
Relative gene expression (CPM)	TAM TAC						Corn-oil TAC							TAM SHAM					Corn-oil SHAM
Col1a1	312.225	304.733	336.251	537.86			238.979	230.077	132.412	158.283				96.3505	103.275	140.352	108.479		72.451	87.182	78.9908	84.0391
Col1a2	395.09	366.554	389.146	686.258			283.163	299.647	178.75	225.048				156.694	169	202.599	153.905		116.632	123.141	116.779	131.92
Col3a1	517.871	358.383	505.265	587.572			356.106	333.851	219.713	269.907				210.264	215.843	238.937	233.4		139.219	176.791	144.28	193.537
Col5a2	116.69	79.0141	98.2007	232.767			71.281	70.8497	40.7473	52.0793				30.2055	30.4682	38.0057	35.564		27.9815	29.5877	28.6166	28.6545
Postn	690.659	481.345	534.969	1309.83			398.946	453.272	150.43	194.139				69.5313	62.7035	87.0619	67.635		39.0909	34.4251	42.7065	39.742

## Sheet: Figure 3
Figure 3A
Fiborsis areas %	Trbo-CKOfl/fl-MCM
TAM TAC-2W	11.8622	12.1559	11.5116
Corn-oil TAC-2W	5.67813	7.16776	5.96892
Figure 3C
Relative gene expression	TAM TAC				Corn-oil TAC				TAM SHAM				Corn-oil SHAM
Tgfb2	11.7219	8.90528	11.6198	9.95781	3.16201	4.02559	4.89087	7.14316	1.4782	1.52391	1.56997	1.4342	0.800997	1.05496	1.14879	1.03013
Ltbp2	56.8053	27.2701	40.7447	62.1902	5.68843	8.2503	16.8447	27.3497	4.65924	2.71911	2.86927	1.70341	1.42981	0.746252	1.05398	0.889209

## Sheet: Figure 4
Figure 4A
Relative gene expression	NC+DMSO			NC+PE			siR-Trbp+DMSO			siR-Trbp+PE
Trbp	0.9553	0.9976	1.0435	0.9421	1.0132	0.9855	0.5155	0.5137	0.455	0.3195	0.3257	0.3989
ANP	1.5992	0.7513	0.6495	6.1577	7.3228	7.0002	10.9845	9.4309	5.1422	19.392	14.3442	14.2451
BNP	1.2516	0.9618	0.7867	2.5647	1.8645	1.5788	3.4673	3.6271	2.7393	5.2011	5.5359	5.9952
Figure 4B
Relative gene expression	NC+DMSO			NC+PE			siR-Trbp+DMSO			siR-Trbp+PE
Tgfb2	1.3859	0.8298	0.8771	2.4298	2.1079	2.3715	3.5946	5.0484	3.3772	6.151	5.1724	5.0659
Ltbp2	1.2149	0.8015	0.8531	3.3538	4.129	2.8202	1.6424	1.9063	2.008	5.5243	9.8887	9.6852
Figure 4C
Relative gene expression	NC				siR-Trbp
Col1a1	0.830147	1.0017	0.978626	1.22883	1.28643	1.87496	1.89802	1.25412
Postn	0.597215	1.01496	1.27944	1.28944	1.66264	1.86589	1.9986	1.00941
Figure 4D
Relative protein expression	NC			siR-Trbp
Collagen I	0.138582	0.122351	0.120403	0.386723	0.361258	0.332695
Collagen III	0.105765	0.102956	0.11449	0.451866	0.454089	0.478109
Figure 4E
Relative gene expression	NC				siR-Trbp
Tgfb2	0.874	1.093	0.8546	1.1899	0.9919	0.9581	1.1218	1.217
Ltbp2	0.8209	0.7807	1.023	1.2616	1.0337	1.0627	1.2018	1.3175

## Sheet: Figure 5
Figure 5A
Relative gene expression	SC				OE-Trbp
Trbp	2.336	1.61068	0.624709	0.425443	610.807	457.348	556.703	441.951
Figure 5B
Relative gene expression	SC				OE-Trbp
Tgfb2	0.969317	0.901724	1.1018	1.03838	0.336902	0.491043	0.467655	0.504506
Ltbp2	0.839338	0.891389	1.07961	1.23802	0.62926	0.83143	0.750203	0.525969
Figure 5C
Relative gene expression	SC				OE-Trbp
Col1a1	0.926421	1.03246	1.09751	0.952591	0.968087	1.29622	0.923976	0.686659
Postn	0.923753	1.17384	0.893283	1.0324	1.06915	1.48046	0.902556	0.669954
Figure 5D
Relative gene expression	NC			siR-Trbp				NC			siR-Tgfb2
Col1a1	0.995808	0.992563	1.01173	0.345893	0.416619	0.395742	0.377799	0.957248	0.95594	1.09281	0.341104	0.420019	0.404021	0.430993
Postn
Figure 5E
Relative gene expression	NC				Double-siR
Col1a1	1.25298	0.932782	0.921358	0.928638	0.973579	1.35058	1.08854	0.587199
Postn	0.959706	0.976403	1.11389	0.958057	0.938763	1.01526	0.984012	0.336406

## Sheet: Supplementary figure 1
Supplementary figure 1A
Relative gene expression	Trbp-fl/fl-MCM-TAM			Trbp-fl/fl-MCM-Cron oil
Trbp	0.22355	0.3986	0.28132	1.83409	1.77777	1.62227
Supplementary figure 1B
Relative protein expression	Trbp-fl/fl-MCM-TAM			Trbp-fl/fl-MCM-Cron oil
Trbp	0.195451	0.278288	0.197553	0.680097	0.664902	0.493468
Supplementary figure 1C
Relative protein expression	Trbp-fl/fl-MCM-TAM			Trbp-fl/fl-MCM-Cron oil
Trbp-Liver	0.928589	1.103	0.708779	1.00552	1.39136	0.714772
Trbp-Skeletal muscle	0.953661	1.06901	0.503358	1.13241	1.2631	0.699131

## Sheet: Supplementary figure 4
Supplementary figure A
Relative gene expression	TAM TAC				Corn-oil TAC				TAM SHAM			Corn-oil SHAM
miR208a	0.112938	0.173776	0.221517	0.145848	0.385494	0.391602	0.439858	0.652077	0.261345	0.594515	0.503888	1.34624	2.11434	0.715736
Supplementary figure B
Relative gene expression	TAM TAC							Corn-oil TAC						TAM SHAM					Corn-oil SHAM
Sox6	1.69594	1.54074	1.59167	1.38858	0.768627	0.887063	0.767362	0.630133	0.628858	1.125	1.22311	1.34136	1.0911	1.7185	2.19323	2.09392	1.48041	1.79958	1.30494	0.872247	1.07118	0.850254	0.964623

## Sheet: Supplementary table1
			Trbp-fl/fl-mcm-	Trbp-fl-fl-mcm-	Trbp-fl/fl-	Trbp-fl/fl-
			Tamoxifen	corn oil	Tamoxifen	corn oil
			n=14	n=10	n=5	n=5
		HR (bpm)	569 ± 17	527 ± 21	517 ± 22	531 ± 22
		BW (g)	26.08 ± 0.63	28.83 ± 0.87	26.66 ± 1.03	26.80 ± 1.46
		LV end diastole
		IVS (mm)	0.71 ± 0.03	0.78 ± 0.02	0.80 ± 0.03	0.73 ± 0.01
		LVID (mm)	3.43 ± 0.06	3.31 ± 0.08	3.65 ± 0.14	3.41 ± 0.12
		LVPW (mm)	0.78 ± 0.02	0.80 ± 0.03	0.76 ± 0.02	0.80 ± 0.02
		LV volume (µl)	48.99 ± 1.95	44.95 ± 2.66	50.66 ± 3.77	48.16 ± 3.85
		LV end systole
		IVS (mm)	1.21 ± 0.04	1.27 ± 0.04	1.28 ± 0.04	1.22 ± 0.0.03
		LVID (mm)	2.00 ± 0.05	1.87 ± 0.06	2.10 ± 0.13	1.81 ± 0.09
		LVPW (mm)	1.20 ± 0.02	1.17 ± 0.01	1.16 ± 0.02	1.24 ± 0.02
		LV volume (µl)	12.90 ± 0.76	10.90 ± 2.91	13.10 ± 1.97	10.05 ± 1.28
		LVEF %	73.83 ± 1.38	75.66 ± 1.37	74.08 ± 2.98	79.17 ± 1.71
		LVFS %	42.02 ± 1.15	43.49 ± 1.32	42.51 ± 2.54	46.90 ± 1.76
		LV MASS (mg)	65.36 ± 2.67	67.73 ± 3.83	69.74 ± 3.73	68.68 ± 5.23

## Sheet: Supplementary table2
				Trbp-fl/fl-mcm-Tamoxifen	Trbp-fl-fl-mcm-corn oil
				n=6	n=4
			HR (bpm)	579 ± 17	536 ± 11
			BW (g)	32.30 ± 1.46	31.85 ± 0.94
			LV end diastole
			IVS (mm)	0.79 ± 0.01	0.78 ± 0.01
			LVID (mm)	3.67 ± 0.03*	3.49 ± 0.05
			LVPW (mm)	0.78 ± 0.01	0.80 ± 0.01
			LV volume (µl)	56.81 ± 1.44	50.67 ± 1.67
			LV end systole
			IVS (mm)	1.24 ± 0.01	1.23 ± 0.03
			LVID (mm)	2.23 ± 0.05*	2.01 ± 0.06
			LVPW (mm)	1.23 ± 0.01	1.20 ± 0.01
			LV volume (µl)	17.84 ± 1.03	12.84 ± 0.89
			LVEF %	68.68 ± 1.25*	74.49 ± 2.02
			LVFS %	37.75 ± 0.98*	42.55 ± 1.86
			LV MASS (mg)	79.70 ± 1.96	74.10 ± 1.56

## Sheet: QPCR primers
Supplementary Table 3. SYBR Green PCR primers for mouse sample
Gene	Forword (5'-3')	Reverse (5'-3')
Trbp	AGGAGGGAATGAGTGAAGAGG	GAAGGCTGATCGGGGTCT
Sox6	TTACAACCACAGACAGATTGAGC	TGGCTGTGGAGTTGATGG
Myh7b	GCACGGAGCTCAAGAAAGAC	GCCATCTCTTCTGTCAGGTTCT
Myl3	AAGAAGGATGATGCCAAAGC	GCTCAGGCTCTGGTGCAG
Myl9	GATAAGGAGGACCTGCACGA	GCCCTCCAGATACTCGTCTG
Tpm2	CGAGGTGGCTGAGAGTAAATG	TCCAGGGATTTCAAGTTGTTG
Tnnc1	CGACAGCAAAGGGAAGTCTG	TGTAGCCATCAGCGTTTTTG
ANP	TACAGTGCGGTGTCCAACACAG	TGCTTCCTCAGTCTGCTCACTC
BNP	TCCTAGCCAGTCTCCAGAGCAA	GGTCCTTCAAGAGCTGTCTCTG
Tgfb2	CCCCACATCTCCTGCTAATG	TCAATGTAAAGAGGGCGAAGG
Ltbp2	AACAGCACCAACCACTGTATC	CCTGGCATTCTGAGGGTCAAA
GAPDH	GGCAAGTTCAATGGCACAGT	TGGTGAAGACGCCAGTAGACTC
Supplementary Table 3. SYBR Green PCR primers for rat sample
Gene	Forword (5'-3')	Reverse (5'-3')
Trbp	GAAGAAAGAAATCGATCCGTGT	GCATCCATCCGATCAGTAGC
ANP	GAGTCCTCCAAACCAACAGC	TCCGCTGAGCAACTTTGAC
BNP	CACGTTGGGAACACTAGCC	TTTGCTTGACTACATTCTTCAGGT
Tgfb2	GACAGCATGGACAGCGACT	AACCATCAGGGTTCGTTCAT
Ltbp2	CCAACCAAAAGAAAGTCTCTGG	TGATGGTTGAGGCTGTTCCT
Col1a1	GGAAACCAGGAAGCCTAGCATC	GGATGATTCAGTGCCATTTTGCC
GAPDH	GACATGCCGCCTGGAGAAAC	AGCCCAGGATGCCCTTTAGT
Postn	CTCTACACAGTCACGGGACAAAG	CTGTGGTGCTTTGAGGTAGGTC
